# Supplementary material for: 3D Cell Culture of Human Salivary Glands Using Nature-Inspired Functional Biomaterials: The Egg Yolk Plasma and Egg White
Source: Materials (Basel). 2020 Oct 28;13(21):4807. doi: 10.3390/ma13214807 (PMC7672643; doi:10.3390/ma13214807)
Supplement: Supplementary file 1 [file materials-13-04807-s001.zip]

Archive with 11 entries (8 files):
- Figure S10 Videos/
- Figure S10 Videos/.DS_Store
- __MACOSX/
- __MACOSX/Figure S10 Videos/
- __MACOSX/Figure S10 Videos/._.DS_Store
- Figure S10 Videos/HuSGFibro Z Stack copy.wmv
- __MACOSX/Figure S10 Videos/._HuSGFibro Z Stack copy.wmv
- Figure S10 Videos/NSSVAC Z Stack copy.wmv
- __MACOSX/Figure S10 Videos/._NSSVAC Z Stack copy.wmv
- Figure S10 Videos/Read Me.rtf
- __MACOSX/Figure S10 Videos/._Read Me.rtf
